# Supplementary material for: Efficient Hole Transfer from a Twisted Perylenediimide Acceptor to a Conjugated Polymer in Organic Bulk-Heterojunction Solar Cells
Source: Materials (Basel). 2023 Jan 12;16(2):737. doi: 10.3390/ma16020737 (PMC9866189; doi:10.3390/ma16020737)
Supplement: Supplementary file 1 [file materials-16-00737-s001.zip]

Archive with 1 entries (1 files):
- materials-2143108-supplementary.pdf
